# Supplementary material for: Mixed Culture of Yeast and Lactic Acid Bacteria for Low-Temperature Fermentation of Wheat Dough
Source: Molecules. 2024 Dec 30;30(1):112. doi: 10.3390/molecules30010112 (PMC11722544; doi:10.3390/molecules30010112)
Supplement: Supplementary file 1 [file molecules-30-00112-s001.zip]

Archive with 1 entries (1 files):
- molecules-3337753-supplementary.pdf
